# Supplementary material for: Effect of In Vitro Gastrointestinal Digestion on Amino Acids, Polyphenols and Antioxidant Capacity of Tamarillo Yoghurts
Source: Int J Mol Sci. 2022 Feb 25;23(5):2526. doi: 10.3390/ijms23052526 (PMC8910476; doi:10.3390/ijms23052526)
Supplement: Supplementary file 1 [file ijms-23-02526-s001.zip]

Archive with 1 entries (1 files):
- ijms-1599039-SI.pdf
